# Supplementary material for: Balancing Privacy, Trust, and Equity: Patient Perspectives on Substance Use Disorder Data Sharing
Source: Int J Environ Res Public Health. 2025 Apr 15;22(4):617. doi: 10.3390/ijerph22040617 (PMC12027209; doi:10.3390/ijerph22040617)
Supplement: Supplementary file 1 [file ijerph-22-00617-s001.zip]

Archive with 1 entries (1 files):
- ijerph-3424357-supplementary.pdf
